# Supplementary material for: Astaxanthin as a Novel Mitochondrial Regulator: A New Aspect of Carotenoids, beyond Antioxidants
Source: Nutrients. 2021 Dec 27;14(1):107. doi: 10.3390/nu14010107 (PMC8746862; doi:10.3390/nu14010107)
Supplement: Supplementary file 1 [file nutrients-14-00107-s001.zip]

Archive with 1 entries (1 files):
- nutrients-1497237-supplementary.pdf
